# Supplementary material for: Ovarian Blood Sampling Identifies Junction Plakoglobin as a Novel Biomarker of Early Ovarian Cancer
Source: Front Oncol. 2020 Sep 25;10:1767. doi: 10.3389/fonc.2020.01767 (PMC7545354; doi:10.3389/fonc.2020.01767)
Supplement: Supplementary file 8 [file Table_8.xlsx]

## Sheet: JUP003_Plate4-5_ROC_Sens_Spec
Model	Subtype	Sensitivity (100% Specificity)	Specificty (Sensitivity closest to 75%)	AUC
JUP	Endometrioid	0.435897	0.800(0.744)	0.886
	Mucinous	0.230769	0.583(0.744)	0.748
	Clearcell	0.025641	0.545(0.744)	0.69
CA125	Endometrioid	0.615385	0.800(0.744)	0.925
	Mucinous	0.615385	0.917(0.744)	0.922
	Clearcell	0.25641	0.909(0.744)	0.864
JUP+CA125	Endometrioid	0.666667	0.974(0.733)	0.905
	Mucinous	0.583333	0.897(0.750)	0.923
	Clearcell	0.454545	0.897(0.727)	0.834
JUP	Endometrioid Stage IA	0.435897	0.700(0.744)	0.837
CA125		0.615385	0.700(0.744)	0.887
JUP+CA125		0.5	0.872(0.800)	0.863
JUP	Mucinous Stage IA	0.230769	0.444(0.744)	0.672
CA125		0.615385	0.889(0.744)	0.902
JUP+CA125		0.444444	0.846(0.778)	0.9
JUP	Clearcell Stage IA	0.179487	0.667(0.744)	0.783
CA125		0.25641	0.889(0.744)	0.865
JUP+CA125		0.555556	0.949(0.778)	0.895
Supplementary Table S8: Sensitivities, specificities and AUC of the various models
for the detection of stage I and stage IA ovarian cancer subtypes.
